# Supplementary material for: Impact of the Chemical Structure of Photoreactive Urethane (Meth)Acrylates with Various (Meth)Acrylate Groups and Built-In Diels–Alder Reaction Adducts on the UV-Curing Process and Self-Healing Properties
Source: Polymers (Basel). 2023 Feb 12;15(4):924. doi: 10.3390/polym15040924 (PMC9967232; doi:10.3390/polym15040924)
Supplement: Supplementary file 1 [file polymers-15-00924-s001.zip]

Archive with 1 entries (1 files):
- polymers-2127249-supplementary.pdf
